# Supplementary material for: Activation of CD44 signaling in leader cells induced by tumor-associated macrophages drives collective detachment in luminal breast carcinomas
Source: Cell Death Dis. 2022 Jun 9;13(6):540. doi: 10.1038/s41419-022-04986-4 (PMC9184589; doi:10.1038/s41419-022-04986-4)
Supplement: Supplementary file 2 — Supplementay data 2 [file 41419_2022_4986_MOESM2_ESM.xlsx]

## Sheet: T47D+M2
	Protein IDs	Protein names	Gene names	Number of proteins	Peptides	Unique peptides	Sequence coverage [%]	Mol. weight [kDa]	iBAQ	iBAQ Y1	iBAQ Y2	iBAQ Y3	iBAQ Y4	LFQ intensity Y1	LFQ intensity Y2	LFQ intensity Y3	LFQ intensity Y4
ALYREF	Q86V81;E9PB61	THO complex subunit 4	ALYREF	2	3	3	16.3	26.888	8996600	0	5439900	2408300	1148300	0	0	24343000	0
ARG1	P05089;A0A5F9ZH78;A0A5F9ZGN6	Arginase-1	ARG1	3	8	8	29.8	34.735	31416000	2796800	15081000	6785400	6752700	64595000	95820000	84083000	87193000
CCT3	B4DUR8;B3KX11;Q2TU64;Q59H77;P49368	T-complex protein 1 subunit gamma	CCT3	5	2	2	4.4	55.674	1217300	428000	0	361480	427830	11305000	0	8283600	9236000
CLTC	A0A087WVQ6;Q00610;J3KS13;A0A087WX41;P53675;J3KSQ2;F5H5N6	Clathrin heavy chain;Clathrin heavy chain 1	CLTC	7	11	11	9.5	192.06	2937900	81853	1145800	698540	1011700	0	46537000	56140000	61758000
DHX9	B3KU66;Q08211	ATP-dependent RNA helicase A	DHX9	2	3	3	8	59.947	2066100	0	992840	354630	718610	0	12261000	0	13587000
DSG1	Q02413	Desmoglein-1	DSG1	1	19	19	22.7	113.75	41706000	5543500	20484000	7324500	8353900	292580000	312210000	191870000	218720000
EEF1G	Q53YD7;P26641;B4DUP0;B4DSR4;B4DUK7;Q2F838	Elongation factor 1-gamma	EEF1G	6	6	6	16.5	50.118	6865500	2343300	137100	2490200	1894800	50823000	0	51184000	33597000
ENO1	A0A2R8Y6G6;A0A024R4F1;P06733;K7EM90;E2DRY6;A0A2R8Y798;K7ERS8;A0A2R8YEG5;A0A2R8Y879;A0A2R8YEM5;F5H1C3;A4QMW8;E5RI09;E5RG95;A4UCS8;K7EPM1;K7EKN2;B4DUJ6;E5RGZ4;F5H0C8;Q6FHV6;A8K3B0;P13929;P09104	Alpha-enolase;Enolase	ENO1	24	7	7	20.7	47.327	6000400	1670400	663480	693340	2973200	37925000	18138000	17768000	25723000
FASN	A0A0U1RQF0;P49327;Q6PJJ3;J3KTF0;A0A0U1RRG3	Fatty acid synthase;[Acyl-carrier-protein] S-acetyltransferase;[Acyl-carrier-protein] S-malonyltransferase;3-oxoacyl-[acyl-carrier-protein] synthase;3-oxoacyl-[acyl-carrier-protein] reductase;3-hydroxyacyl-[acyl-carrier-protein] dehydratase;Enoyl-[acyl-carrier-protein] reductase;Oleoyl-[acyl-carrier-protein] hydrolase	FASN	5	16	16	8.8	273.2	2850600	100570	1248800	644840	856400	48434000	47132000	66130000	65412000
HSPD1	B3GQS7;A0A024R3X4;P10809;B7Z5E7;B7Z4F6;B7Z597;B7Z532;Q53SE2;E7ESH4;A0A0S2Z415;C9JL25;B9VPB4;B9VP19;E7EXB4	60 kDa heat shock protein, mitochondrial	HSPD1	14	10	10	21.6	60.68	5608200	1035000	0	1645300	2927900	47216000	0	37607000	59396000
LMNA	A0A384MQX1;P02545;Q5I6Y5;W8QEH3;Q8N519;Q3BDU5;Q5TCI8;W5X314;H0YAB0;A0A0C4DGC5;B4DFR3	Prelamin-A/C;Lamin-A/C	LMNA	11	9	9	16.9	74.139	3601000	859870	111910	1096200	1533100	41675000	0	32236000	43359000
MTHFD1	A0A494C1T2;V9GZ78;V9GYY3;A0A384N5Y3;A0A024R652;F5H2F4;B7Z809;P11586	C-1-tetrahydrofolate synthase, cytoplasmic;Methylenetetrahydrofolate dehydrogenase;Methenyltetrahydrofolate cyclohydrolase;Formyltetrahydrofolate synthetase;C-1-tetrahydrofolate synthase, cytoplasmic, N-terminally processed	MTHFD1	8	2	2	4.2	69.704	554970	0	89215	177850	287900	0	0	4574500	7103700
NONO	A8K525;A0A0S2Z4Z9;Q15233;C9IZL7;H7C367;C9JYS8	Non-POU domain-containing octamer-binding protein	NONO	6	4	3	9.6	54.287	5562700	1778200	0	1913800	1870700	35133000	0	32371000	30506000
NPM1	A0A0S2Z491;P06748;A0A140VJQ2;A0A0S2Z4G7;A4ZU86;Q9BTI9;Q9NX34;E5RGW4;A0A024R3V9;V9HVU7;A0A024RAP1	Nucleophosmin	NPM1	11	5	5	18.4	32.575	29190000	226340	13124000	8035500	7803700	0	72337000	0	0
PARP1	B4E0E1;B2R5W3;A0A024R3T8;P09874	Poly [ADP-ribose] polymerase 1	PARP1	4	2	2	2.8	111.13	1087100	65299	250590	0	771180	0	0	0	28298000
PHB2	F5GY37;J3KPX7;Q99623;F5H2D2;A0A3G2KQ93;F5H0C5;F5H3X6;B4DW05;F5GWA7	Prohibitin-2	PHB2	9	2	2	9.4	29.723	771650	0	204880	273290	293480	0	0	4037400	0
RAN	Q6FGJ9;P21266;A0A0A0MTN3;A4UJ43;Q59EJ5;A0A3B3IRM5;Q6ZSP8;Q5T8R2;Q5T8R1;P46439	Glutathione S-transferase Mu 3	GSTM3	10	20	11	62.2	26.559	831610000	1752400	256130000	179170000	394560000	43929000	1791400000	2659500000	4595400000
RPL14	E7EPB3;A0PJ62;B7Z6S8;A8K7N0;Q6IPH7;P50914;A8K3Q9	60S ribosomal protein L14	RPL14	7	3	3	28.2	14.558	47485000	2322200	17293000	14218000	13652000	16908000	35892000	71559000	64902000
RPL18	Q0QEW2;G3V203;H0YHA7;A0A024QZD1;J3QQ67;Q07020;F8VUA6;F8VYV2;B4DDY5;A0A075B7A0	60S ribosomal protein L18	RPL18	10	6	6	39.6	18.732	107380000	4045300	28725000	38376000	36235000	41086000	73085000	169770000	156990000
RPL4	P36578;B4DMJ6;Q59GY2;Q53G74;B4DFI6;H3BTP7;H3BU31;B4DP82;H3BM89;B4DMJ2	60S ribosomal protein L4	RPL4	10	13	13	34.2	47.697	67628000	11449000	17566000	19374000	19239000	190690000	140570000	225990000	226570000
RPL6	Q8TBK5;Q8N5Z7;B2R4K7;A0A024RBK3;Q9HBB3;Q02878;B4DRX3;F8VZ45;U3KQR5;F8VR69;F8VZA3;F8VWR1;F8VU16	60S ribosomal protein L6	RPL6	13	6	6	22.6	32.741	38639000	1976600	15200000	11822000	9641400	37512000	78408000	102820000	111070000
RPL8	E9PKZ0;P62917;G3V1A1;B4DVG7;E9PKU4;E9PP36	60S ribosomal protein L8	RPL8	6	4	4	19.5	22.389	65136000	0	26546000	19269000	19321000	0	107720000	143600000	81830000
RPN1	B4DNJ5;B7Z4L4;Q96HX3;B4DL99;Q6IBR0;Q53EP4;P04843	Dolichyl-diphosphooligosaccharide--protein glycosyltransferase subunit 1	RPN1	7	2	2	6.3	43.368	1020200	371630	0	354380	294200	9290900	0	0	0
RPS3	Q53G83;P23396;F2Z2S8;H0YF32;H0YCJ7;E9PPU1;H0YEU2;E9PL09;E9PQ96;E9PJH4;E9PK82;Q9NQS8;H0YES8;E9PQX2;E9PSF4;A7E2S3	40S ribosomal protein S3	RPS3	16	6	6	30.5	26.689	7435000	0	2771400	2708200	1955400	0	22551000	34017000	27767000
RPS3A	D6R9B6;B7Z3M5;D6RB09;E9PFI5;H0Y9Y4;D6RG13;D6RAT0;Q6NXR8;A8K4W0;P61247;D6RAS7;H0Y8L7	40S ribosomal protein S3a	RPS3A	12	2	2	15.9	16.536	5295300	489130	1519300	1971000	1315900	0	7182800	18440000	9750300
RPS6	A2A3R5;Q96DV6;A2A3R6;P62753;Q9BZU1	40S ribosomal protein S6	RPS6	5	3	3	12.4	24.968	9275600	0	2363300	4057400	2854900	0	0	0	12828000
RPS8	Q5JR95;Q5JR94;P62241;Q9BS10	40S ribosomal protein S8	RPS8	4	7	7	41.5	21.879	42660000	0	14947000	12534000	15179000	0	56358000	76499000	90965000
SFPQ	Q9BSV4;Q86VG2;A0A384N5Z8;P23246;Q6PIX2	Splicing factor, proline- and glutamine-rich	SFPQ	5	6	5	12.6	68.63	9494500	0	4112100	2139600	3242800	0	47929000	44775000	62796000

## Sheet: MCF-7+M2
	Protein IDs	Protein names	Gene names	Number of proteins	Peptides	Unique peptides	Sequence coverage [%]	Mol. weight [kDa]	iBAQ	iBAQ Y1	iBAQ Y2	iBAQ Y3	LFQ intensity Y1	LFQ intensity Y2	LFQ intensity Y3	LFQ intensity Y1+Y2	LFQ intensity Y1+Y2-Y3	iBAQ Y1+Y2
ALYREF	E9PB61;Q86V81	THO complex subunit 4	ALYREF	2	2	2	8	27.557	16741000	16741000	0	0	234370000	0	0	234370000	234370000	16741000
ARG1	A0A5F9ZH78;P05089	Arginase-1	ARG1	2	2	2	9.3	25.66	2195400	2005200	71312	118910	28073000	0	0	28073000	28073000	2076512
CCT3	B4DUR8;B3KX11;Q2TU64;Q59H77;P49368;Q5SZX6;E9PQ35;E9PRC8	T-complex protein 1 subunit gamma	CCT3	8	5	5	11.6	55.674	1912800	77925	1347300	487490	0	58034000	55642000	58034000	2392000	1425225
CLTC	A0A087WVQ6;Q00610;J3KS13;J3QL20;J3KSQ2;A0A087WX41;P53675	Clathrin heavy chain;Clathrin heavy chain 1	CLTC	7	6	6	3.9	192.06	1086800	55696	657030	374130	0	112210000	0	112210000	112210000	712726
DHX9	Q08211;B3KU66;Q58F26;Q6PJK6	ATP-dependent RNA helicase A	DHX9	4	2	2	2.2	140.96	345810	0	285980	59831	0	33102000	0	33102000	33102000	285980
DSG1	Q02413	Desmoglein-1	DSG1	1	4	4	4.9	113.75	1156900	630160	244040	282660	23110000	21712000	0	44822000	44822000	874200
EEF1G	Q53YD7;P26641;Q2F838;B4DSR4;B4DUK7;B4DUP0	Elongation factor 1-gamma	EEF1G	6	3	3	9.2	50.118	5616300	0	3165300	2451000	0	138200000	187340000	138200000	-49140000	3165300
ENO1	A0A024R4F1;P06733;A0A2R8Y6G6;K7EM90;E2DRY6;A0A2R8Y879;A0A2R8YEM5;A4UCS8;A4QMW8;L0R849;A0A2R8Y6I8;A0A2R8Y798;K7ERS8;A0A2R8YEG5;F5H1C3;E5RI09;E5RG95;K7EPM1;K7EKN2;B4DUJ6;E5RGZ4;F5H0C8;Q6FHV6;A8K3B0;P13929;P09104	Alpha-enolase;Enolase	ENO1	26	11	11	26.5	47.168	31200000	2142000	24654000	4403800	51052000	1111800000	212210000	1162852000	950642000	26796000
FASN	A0A0U1RQF0;P49327;Q6PJJ3	Fatty acid synthase;[Acyl-carrier-protein] S-acetyltransferase;[Acyl-carrier-protein] S-malonyltransferase;3-oxoacyl-[acyl-carrier-protein] synthase;3-oxoacyl-[acyl-carrier-protein] reductase;3-hydroxyacyl-[acyl-carrier-protein] dehydratase;Enoyl-[acyl-carrier-protein] reductase;Oleoyl-[acyl-carrier-protein] hydrolase	FASN	3	20	20	9.6	273.2	4705800	189410	2806100	1710200	0	619130000	705660000	619130000	-86530000	2995510
HSPD1	B3GQS7;A0A024R3X4;P10809;B7Z597;B7Z5E7;B7Z4F6;Q53SE2;E7ESH4;A0A0S2Z415;E7EXB4;C9JL25;B9VPB4;B9VP19;B7Z532;C9JL19;C9JCQ4;B9VP24	60 kDa heat shock protein, mitochondrial	HSPD1	17	11	11	21.1	60.68	10609000	1974700	5586700	3047200	56818000	328510000	317770000	385328000	67558000	7561400
LMNA	Q5I6Y5;W8QEH3;A0A384MQX1;P02545;Q8N519;Q3BDU5;Q5TCI8;H0YAB0;W5X314;B4DFR3;A0A0C4DGC5	Prelamin-A/C;Lamin-A/C	LMNA	11	5	5	12.7	55.043	1090500	324910	626170	139470	0	39210000	0	39210000	39210000	951080
MTHFD1	A0A494C1T2;V9GZ78;V9GYY3;A0A384N5Y3;A0A024R652;F5H2F4;B7Z809;P11586	C-1-tetrahydrofolate synthase, cytoplasmic;Methylenetetrahydrofolate dehydrogenase;Methenyltetrahydrofolate cyclohydrolase;Formyltetrahydrofolate synthetase;C-1-tetrahydrofolate synthase, cytoplasmic, N-terminally processed	MTHFD1	8	3	3	5.9	69.704	1730100	0	1033400	696660	0	65330000	70273000	65330000	-4943000	1033400
NONO	H7C367;A8K525;A0A0S2Z4Z9;Q15233;C9IZL7;C9JYS8	Non-POU domain-containing octamer-binding protein	NONO	6	2	2	10.3	28.09	1198400	0	1198400	0	0	27289000	0	27289000	27289000	1198400
NPM1	A0A140VJQ2;A0A0S2Z4G7;A4ZU86;A0A0S2Z491;P06748;E5RGW4;A0A024R3V9;Q9NX34;Q9BTI9	Nucleophosmin	NPM1	9	5	5	15.8	28.4	54607000	51928000	286470	2392100	517350000	0	135000000	517350000	382350000	52214470
PARP1	B4E0E1;B2R5W3;A0A024R3T8;P09874	Poly [ADP-ribose] polymerase 1	PARP1	4	2	2	2.8	111.13	406960	0	256980	149980	0	20515000	26041000	20515000	-5526000	256980
PHB2	F5GY37;J3KPX7;Q99623;F5GWA7;B4DW05;F5H3X6;F5H2D2;A0A3G2KQ93;F5H0C5	Prohibitin-2	PHB2	9	8	8	30.7	29.723	32148000	30913000	59957	1174600	514790000	0	141380000	514790000	373410000	30972957
RAN	B5MDF5;P62826;J3KQE5;A0A087X0W0;H0YFC6;Q96QB7;Q0EFC9;B4DV51;F5H018	GTP-binding nuclear protein Ran	RAN	9	3	3	15	26.224	15328000	3727300	5931000	5670100	62933000	144040000	117680000	206973000	89293000	9658300
RPL14	A8K7N0;E7EPB3;A0PJ62;B7Z6S8;A8K3Q9;Q6IPH7;P50914	60S ribosomal protein L14	RPL14	7	3	3	17.9	23.646	22550000	4713100	6171900	11665000	26497000	72052000	0	98549000	98549000	10885000
RPL18	Q0QEW2;G3V203;H0YHA7;A0A024QZD1;J3QQ67;Q07020;F8VUA6;F8VYV2;B4DDY5;A0A075B7A0	60S ribosomal protein L18	RPL18	10	4	4	29.3	18.732	22716000	6559700	12605000	3551300	27043000	133060000	88466000	160103000	71637000	19164700
RPL4	H3BU31;B4DMJ6;P36578;B4DP82;H3BTP7;Q53G74;Q59GY2;B4DFI6;H3BM89	60S ribosomal protein L4	RPL4	9	4	4	17.5	18.966	21178000	1532100	10749000	8897000	0	122380000	0	122380000	122380000	12281100
RPL6	Q8TBK5;Q8N5Z7;B2R4K7;A0A024RBK3;Q9HBB3;Q02878;F8VZ45;U3KQR5;B4DRX3;F8VR69;F8VZA3;F8VWR1;F8VU16	60S ribosomal protein L6	RPL6	13	4	4	15.6	32.741	25659000	21053000	1389500	3216800	273680000	0	0	273680000	273680000	22442500
RPL8	E9PKZ0;P62917;G3V1A1;B4DVG7;E9PP36;E9PKU4	60S ribosomal protein L8	RPL8	6	4	4	17.6	22.389	110970000	98838000	2131100	9995900	886530000	47885000	135230000	934415000	799185000	100969100
RPN1	B4DNJ5;B7Z4L4;Q96HX3;B4DL99;Q6IBR0;Q53EP4;P04843	Dolichyl-diphosphooligosaccharide--protein glycosyltransferase subunit 1	RPN1	7	2	2	6.3	43.368	685260	0	685260	0	0	32508000	0	32508000	32508000	685260
RPS3	Q53G83;P23396;E9PL09;H0YEU2;Q9NQS8;E9PPU1;F2Z2S8;H0YF32;A7E2S3;H0YCJ7;E9PQ96;E9PSF4;E9PJH4;E9PK82;H0YES8;E9PJN9;E9PQX2	40S ribosomal protein S3	RPS3	17	8	8	33.7	26.689	22793000	20589000	614040	1589800	393450000	50330000	62692000	443780000	381088000	21203040
RPS3A	Q6NXR8;P61247;H0Y9Y4;D6RG13;D6RAT0;A8K4W0;D6R9B6;B7Z3M5;H0Y8L7;D6RB09;E9PFI5;D6RAS7;D6RI02;D6RED7	40S ribosomal protein S3a	RPS3A	14	7	7	26.1	29.975	27991000	26687000	88229	1215300	288580000	0	228810000	288580000	59770000	26775229
RPS6	Q96DV6;A2A3R6;P62753;A2A3R5;Q9BZU1;A2A3R7	40S ribosomal protein S6	RPS6	6	4	4	17.3	28.708	13976000	13689000	287040	0	109510000	0	0	109510000	109510000	13976040
RPS8	Q5JR95;Q5JR94;P62241;Q9BS10	40S ribosomal protein S8	RPS8	4	5	5	34.6	21.879	16148000	1326000	9848200	4974100	0	141250000	130950000	141250000	10300000	11174200
SFPQ	Q6PIX2;Q9BSV4;Q86VG2;A0A384N5Z8;P23246	Splicing factor, proline- and glutamine-rich	SFPQ	5	2	2	4.4	55.469	648570	0	648570	0	0	25845000	0	25845000	25845000	648570

## Sheet: MCF7+CCl8
	Majority protein IDs	Protein ID	GN		Number of proteins	Peptides	Unique peptides	Sequence coverage [%]	Mol. weight [kDa]	LFQ intensity MCFF	LFQ intensity MCFF-CC18	LFQ intensity T4TD	LFQ intensity T4TD-CC18
ALYREF	sp|Q86V81|THOC4_HUMAN;tr|E9PB61|E9PB61_HUMAN	Q86V81	THO complex subunit 4 (Tho4) (Ally of AML-1 and LEF-1) (Aly/REF export factor) (Transcriptional coactivator Aly/REF) (bZIP-enhancing factor BEF)	ALYREF	2	2	2	11.3	26.888	0	64591000	0	0
ARG1	sp|P05089|ARGI1_HUMAN;tr|A0A5F9ZGN6|A0A5F9ZGN6_HUMAN;tr|A0A5F9ZH78|A0A5F9ZH78_HUMAN	P05089	Arginase-1 (EC 3.5.3.1) (Liver-type arginase) (Type I arginase)	ARG1	3	4	4	17.1	34.735	0	0	108610000	0
CCT3	tr|B4DUR8|B4DUR8_HUMAN;tr|B3KX11|B3KX11_HUMAN;sp|P49368|TCPG_HUMAN;tr|Q59H77|Q59H77_HUMAN;tr|Q5SZX6|Q5SZX6_HUMAN;tr|Q2TU64|Q2TU64_HUMAN	B4DUR8	T-complex protein 1 subunit gamma	CCT3	8	3	3	9.4	55.674	0	0	20244000	58019000
CLTC	sp|Q00610|CLH1_HUMAN;tr|A0A087WVQ6|A0A087WVQ6_HUMAN	Q00610	Clathrin heavy chain 1 (Clathrin heavy chain on chromosome 17) (CLH-17)	CLTC	5	12	12	9.8	191.61	805000000	450460000	143710000	321520000
DHX9	sp|Q08211|DHX9_HUMAN;tr|B3KU66|B3KU66_HUMAN;tr|Q58F26|Q58F26_HUMAN;tr|Q6PJK6|Q6PJK6_HUMAN	Q08211	ATP-dependent RNA helicase A (EC 3.6.4.13) (DEAH box protein 9) (DExH-box helicase 9) (Leukophysin) (LKP) (Nuclear DNA helicase II) (NDH II) (RNA helicase A)	DHX9	4	2	2	2.1	140.96	0	0	63892000	0
DSG1	sp|Q02413|DSG1_HUMAN	Q02413	Desmoglein-1 (Cadherin family member 4) (Desmosomal glycoprotein 1) (DG1) (DGI) (Pemphigus foliaceus antigen)	DSG1	1	4	4	5.7	113.75	258260000	0	392120000	0
EEF1G	tr|Q53YD7|Q53YD7_HUMAN;sp|P26641|EF1G_HUMAN	Q53YD7	Elongation factor 1-gamma (eEF-1B gamma)	EEF1G	7	6	6	19.2	50.118	251370000	212430000	171610000	266030000
ENO1	tr|A0A2R8Y6G6|A0A2R8Y6G6_HUMAN;tr|A0A024R4F1|A0A024R4F1_HUMAN;sp|P06733|ENOA_HUMAN;tr|K7EM90|K7EM90_HUMAN;tr|E2DRY6|E2DRY6_HUMAN	A0A2R8Y6G6	2-phospho-D-glycerate hydro-lyase (EC 4.2.1.11)	ENO1	23	3	3	9.2	47.327	530690000	322770000	0	204460000
FASN	sp|P49327|FAS_HUMAN;tr|A0A0U1RQF0|A0A0U1RQF0_HUMAN	P49327	Fatty acid synthase (EC 2.3.1.85) (Type I fatty acid synthase) [Includes: [Acyl-carrier-protein] S-acetyltransferase (EC 2.3.1.38); [Acyl-carrier-protein] S-malonyltransferase (EC 2.3.1.39); 3-oxoacyl-[acyl-carrier-protein] synthase (EC 2.3.1.41); 3-oxoacyl-[acyl-carrier-protein] reductase (EC 1.1.1.100); 3-hydroxyacyl-[acyl-carrier-protein] dehydratase (EC 4.2.1.59); Enoyl-[acyl-carrier-protein]…	FASN	7	38	38	23.2	273.42	2149000000	2162100000	644750000	1533300000
HSPD1	tr|A0A7I2V2X6|A0A7I2V2X6_HUMAN;tr|B7Z597|B7Z597_HUMAN;tr|B3GQS7|B3GQS7_HUMAN;tr|A0A024R3X4|A0A024R3X4_HUMAN;sp|P10809|CH60_HUMAN;tr|A0A7I2YQK6|A0A7I2YQK6_HUMAN;tr|B7Z5E7|B7Z5E7_HUMAN;tr|A0A7I2V599|A0A7I2V599_HUMAN;tr|B7Z4F6|B7Z4F6_HUMAN	A0A7I2V2X6	60 kDa chaperonin (EC 5.6.1.7) (60 kDa heat shock protein, mitochondrial) (Chaperonin 60) (Heat shock protein 60)	HSPD1	22	11	11	31.8	57.758	739790000	894480000	420080000	644790000
LMNA	tr|Q5I6Y5|Q5I6Y5_HUMAN;tr|A0A6Q8PHQ9|A0A6Q8PHQ9_HUMAN;tr|W8QEH3|W8QEH3_HUMAN;tr|A0A384MQX1|A0A384MQX1_HUMAN;sp|P02545|LMNA_HUMAN;tr|A0A6Q8PFJ0|A0A6Q8PFJ0_HUMAN;tr|A0A6Q8PF80|A0A6Q8PF80_HUMAN;tr|Q8N519|Q8N519_HUMAN;tr|Q3BDU5|Q3BDU5_HUMAN;tr|Q5TCI8|Q5TCI8_HUMAN;tr|A0A6Q8PGH0|A0A6Q8PGH0_HUMAN	Q5I6Y5	Epididymis secretory sperm binding protein (Lamin A/C transcript variant 1)	LMNA	16	4	4	9.4	55.043	0	65023000	69453000	79537000
MTHFD1	tr|V9GYY3|V9GYY3_HUMAN;tr|A0A384N5Y3|A0A384N5Y3_HUMAN;tr|A0A024R652|A0A024R652_HUMAN;sp|P11586|C1TC_HUMAN;tr|F5H2F4|F5H2F4_HUMAN;tr|B7Z809|B7Z809_HUMAN;tr|V9GZ78|V9GZ78_HUMAN;tr|A0A494C1T2|A0A494C1T2_HUMAN	V9GYY3	C-1-tetrahydrofolate synthase, cytoplasmic (EC 1.5.1.5) (EC 3.5.4.9) (EC 6.3.4.3) (Formyltetrahydrofolate synthetase) (Methenyltetrahydrofolate cyclohydrolase) (Methylenetetrahydrofolate dehydrogenase)	MTHFD1	8	11	11	15	99.719	319980000	253570000	109450000	158080000
NONO	tr|C9JYS8|C9JYS8_HUMAN;tr|A0A7I2V4N2|A0A7I2V4N2_HUMAN;tr|A0A7I2V464|A0A7I2V464_HUMAN;tr|A0A7I2V4K9|A0A7I2V4K9_HUMAN;tr|A0A7I2V4J2|A0A7I2V4J2_HUMAN;tr|A8K525|A8K525_HUMAN;tr|A0A0S2Z4Z9|A0A0S2Z4Z9_HUMAN;sp|Q15233|NONO_HUMAN;tr|A0A7I2V5Y7|A0A7I2V5Y7_HUMAN;tr|A0A7I2V535|A0A7I2V535_HUMAN;tr|C9IZL7|C9IZL7_HUMAN;tr|H7C367|H7C367_HUMAN	C9JYS8	Non-POU domain-containing octamer-binding protein (Fragment)	NONO	14	4	4	18.6	29.508	0	135250000	65914000	0
NPM1	tr|A0A0S2Z4G7|A0A0S2Z4G7_HUMAN;tr|A0A0S2Z491|A0A0S2Z491_HUMAN;sp|P06748|NPM_HUMAN;tr|A0A7I2V5S2|A0A7I2V5S2_HUMAN;tr|A0A7I2YQC0|A0A7I2YQC0_HUMAN;tr|A0A140VJQ2|A0A140VJQ2_HUMAN;tr|A4ZU86|A4ZU86_HUMAN;tr|A0A7I2V4G8|A0A7I2V4G8_HUMAN;tr|A0A7I2V433|A0A7I2V433_HUMAN;tr|A0A7I2V2X9|A0A7I2V2X9_HUMAN;tr|A0A7I2V3U2|A0A7I2V3U2_HUMAN;tr|A0A7I2V3G5|A0A7I2V3G5_HUMAN;tr|A0A7I2V579|A0A7I2V579_HUMAN;tr|A0A7I2V5J8|A…	A0A0S2Z4G7	Nucleophosmin (Fragment)	NPM1	19	6	6	32.1	29.464	927320000	1047300000	597140000	823560000
PARP1	tr|A0A7I2V3E1|A0A7I2V3E1_HUMAN;tr|B4E0E1|B4E0E1_HUMAN;tr|B2R5W3|B2R5W3_HUMAN;tr|A0A024R3T8|A0A024R3T8_HUMAN;sp|P09874|PARP1_HUMAN	A0A7I2V3E1	Poly [ADP-ribose] polymerase (EC 2.4.2.30)	PARP1	5	4	4	6.1	108.19	0	0	115660000	0
PHB2	tr|J3KPX7|J3KPX7_HUMAN;sp|Q99623|PHB2_HUMAN;tr|B4DW05|B4DW05_HUMAN;tr|A0A7I2V5F0|A0A7I2V5F0_HUMAN;tr|F5H3X6|F5H3X6_HUMAN;tr|F5GY37|F5GY37_HUMAN;tr|F5H2D2|F5H2D2_HUMAN;tr|A0A3G2KQ93|A0A3G2KQ93_HUMAN;tr|F5H0C5|F5H0C5_HUMAN;tr|F5GWA7|F5GWA7_HUMAN	J3KPX7	Prohibitin	PHB2	11	5	5	27.5	28.5	192210000	117730000	72727000	85216000
RAN	sp|P62826|RAN_HUMAN;tr|B5MDF5|B5MDF5_HUMAN;tr|J3KQE5|J3KQE5_HUMAN;tr|F5H018|F5H018_HUMAN;tr|H0YFC6|H0YFC6_HUMAN	P62826	GTP-binding nuclear protein Ran (Androgen receptor-associated protein 24) (GTPase Ran) (Ras-like protein TC4) (Ras-related nuclear protein)	RAN	8	5	5	26.4	24.423	287170000	268450000	270230000	390300000
RPL14	tr|E7EPB3|E7EPB3_HUMAN;tr|A0PJ62|A0PJ62_HUMAN;tr|B7Z6S8|B7Z6S8_HUMAN;sp|P50914|RL14_HUMAN;tr|A8K3Q9|A8K3Q9_HUMAN;tr|A8K7N0|A8K7N0_HUMAN;tr|Q6IPH7|Q6IPH7_HUMAN	E7EPB3	60S ribosomal protein L14	RPL14	7	2	2	18.5	14.558	0	71888000	0	0
RPL18	tr|F8VUA6|F8VUA6_HUMAN;tr|Q0QEW2|Q0QEW2_HUMAN;tr|G3V203|G3V203_HUMAN;tr|H0YHA7|H0YHA7_HUMAN;tr|A0A024QZD1|A0A024QZD1_HUMAN;sp|Q07020|RL18_HUMAN;tr|J3QQ67|J3QQ67_HUMAN	F8VUA6	60S ribosomal protein L18 (Fragment)	RPL18	7	2	2	18.5	14.529	205530000	161980000	0	176260000
RPL4	sp|P36578|RL4_HUMAN;tr|Q59GY2|Q59GY2_HUMAN;tr|B4DMJ6|B4DMJ6_HUMAN;tr|H3BM89|H3BM89_HUMAN;tr|Q53G74|Q53G74_HUMAN;tr|H3BU31|H3BU31_HUMAN;tr|B4DFI6|B4DFI6_HUMAN;tr|B4DMJ2|B4DMJ2_HUMAN	P36578	60S ribosomal protein L4 (60S ribosomal protein L1) (Large ribosomal subunit protein uL4)	RPL4	10	6	6	19.2	47.697	660200000	528950000	274430000	856580000
RPL6	tr|Q8TBK5|Q8TBK5_HUMAN;tr|Q8N5Z7|Q8N5Z7_HUMAN;tr|B2R4K7|B2R4K7_HUMAN;tr|A0A024RBK3|A0A024RBK3_HUMAN;sp|Q02878|RL6_HUMAN;tr|Q9HBB3|Q9HBB3_HUMAN;tr|B4DRX3|B4DRX3_HUMAN;tr|F8VZ45|F8VZ45_HUMAN;tr|U3KQR5|U3KQR5_HUMAN	Q8TBK5	60S ribosomal protein L6	RPL6	13	6	6	24.7	32.741	671660000	452910000	261120000	636830000
RPL8	tr|E9PKZ0|E9PKZ0_HUMAN;sp|P62917|RL8_HUMAN;tr|G3V1A1|G3V1A1_HUMAN;tr|B4DVG7|B4DVG7_HUMAN;tr|E9PKU4|E9PKU4_HUMAN	E9PKZ0	60S ribosomal protein L8 (Fragment)	RPL8	6	3	3	27.8	22.389	387530000	429690000	159430000	679740000
RPN1	tr|Q6IBR0|Q6IBR0_HUMAN;tr|Q53EP4|Q53EP4_HUMAN;sp|P04843|RPN1_HUMAN;tr|Q96HX3|Q96HX3_HUMAN;tr|B4DL99|B4DL99_HUMAN;tr|B4DNJ5|B4DNJ5_HUMAN;tr|B7Z4L4|B7Z4L4_HUMAN	Q6IBR0	Dolichyl-diphosphooligosaccharide--protein glycosyltransferase subunit 1	RPN1	8	5	5	9.9	68.606	151930000	213470000	0	151940000
RPS3	sp|P23396|RS3_HUMAN;tr|Q53G83|Q53G83_HUMAN;tr|E9PPU1|E9PPU1_HUMAN;tr|Q9NQS8|Q9NQS8_HUMAN;tr|H0YEU2|H0YEU2_HUMAN;tr|E9PL09|E9PL09_HUMAN	P23396	40S ribosomal protein S3 (EC 4.2.99.18) (Small ribosomal subunit protein uS3)	RPS3	14	7	7	42.4	26.688	358860000	240280000	181760000	353550000
RPS3A	tr|D6RB09|D6RB09_HUMAN;tr|D6RG13|D6RG13_HUMAN;tr|D6RAT0|D6RAT0_HUMAN;tr|Q6NXR8|Q6NXR8_HUMAN;tr|A8K4W0|A8K4W0_HUMAN;sp|P61247|RS3A_HUMAN;tr|D6RED7|D6RED7_HUMAN;tr|D6RAS7|D6RAS7_HUMAN;tr|B7Z3M5|B7Z3M5_HUMAN;tr|H0Y8L7|H0Y8L7_HUMAN;tr|E9PFI5|E9PFI5_HUMAN	D6RB09	40S ribosomal protein S3a (Fragment)	RPS3A	14	3	3	18.7	22.459	281410000	246970000	141470000	200440000
RPS6	tr|A2A3R5|A2A3R5_HUMAN;tr|Q96DV6|Q96DV6_HUMAN;tr|A2A3R6|A2A3R6_HUMAN;sp|P62753|RS6_HUMAN;tr|Q9BZU1|Q9BZU1_HUMAN;tr|A2A3R7|A2A3R7_HUMAN	A2A3R5	40S ribosomal protein S6	RPS6	6	2	2	12.4	24.968	0	42849000	0	0
RPS8	tr|Q5JR94|Q5JR94_HUMAN;sp|P62241|RS8_HUMAN;tr|Q5JR95|Q5JR95_HUMAN	Q5JR94	40S ribosomal protein S8	RPS8	4	5	5	30.8	24.205	246110000	246750000	144400000	375480000
SFPQ	tr|Q9BSV4|Q9BSV4_HUMAN;tr|Q86VG2|Q86VG2_HUMAN;tr|A0A384N5Z8|A0A384N5Z8_HUMAN;sp|P23246|SFPQ_HUMAN;tr|H0Y9K7|H0Y9K7_HUMAN	Q9BSV4	SFPQ protein (Fragment)	SFPQ	5	2	2	5.5	68.63	62428000	0	0	0
